# Supplementary material for: Functional and anatomical alterations in bilateral vestibulopathy: A multimodal neuroimaging study and clinical correlation
Source: Front Neurol. 2023 Mar 30;14:1157931. doi: 10.3389/fneur.2023.1157931 (PMC10098449; doi:10.3389/fneur.2023.1157931)
Supplement: Supplementary file 1 [file Table_1.XLSX]

## Sheet: CONN_ROIs
Functional Connectivity Decreased in Bilateral Vestibulopathy
		Cluster threshold: p < 0.05 cluster-level p-FDR corrected(MVPA omnibus test)
		connection threshold: < 0.05 p-uncorrected
Functional Connectivity (ROI to ROI)		Statistic
AC (Cingulate Gyrus, anterior division)	CO l (Central Opercular Cortex Left)	T(27)=-2.18
	CO r (Central Opercular Cortex Right)	T(27)=-2.51
	HG l (Heschl's Gyrus Left)	T(27)=-2.06
	HG r (Heschl's Gyrus Right)	T(27)=-2.8
	IC l (Insular Cortex Left)	T(27)=-2.58
	PO l (Parietal Operculum Cortex Left)	T(27)=-2.59
	PO r (Parietal Operculum Cortex Right)	T(27)=-2.35
	PP l (Planum Polare Left)	T(27)=-2.28
	PP r (Planum Polare Right)	T(27)=-2.5
	PT l (Planum Temporale Left)	T(27)=-2.72
Putamen l	CO r (Central Opercular Cortex Right)	T(27)=-2.23
	PP r (Planum Polare Right)	T(27)=-2.24
Putamen r	CO l (Central Opercular Cortex Left)	T(27)=-2.19
	CO r (Central Opercular Cortex Right)	T(27)=-2.83
	HG l (Heschl's Gyrus Left)	T(27)=-3.86
	HG r (Heschl's Gyrus Right)	T(27)=-3.1
	IC l (Insular Cortex Left)	T(27)=-3.2
	IC r (Insular Cortex Right)	T(27)=-2.39
	PO l (Parietal Operculum Cortex Left)	T(27)=-3.39
	PO r (Parietal Operculum Cortex Right)	T(27)=-3.8
	PP l (Planum Polare Left)	T(27)=-3.12
	PP r (Planum Polare Right)	T(27)=-2.14
	PT l (Planum Temporale Left)	T(27)=-3.33
	PT r (Planum Temporale Right)	T(27)=-2.6
Pallidum r	HG l (Heschl's Gyrus Left)	T(27)=-2.06
	IC l (Insular Cortex Left)	T(27)=-2.52
FO r (Frontal Operculum Cortex Right)	CO l (Central Opercular Cortex Left)	T(27)=-3.05
	CO r (Central Opercular Cortex Right)	T(27)=-3.91
	HG l (Heschl's Gyrus Left)	T(27)=-2.3
	HG r (Heschl's Gyrus Right)	T(27)=-2.15
	IC l (Insular Cortex Left)	T(27)=-3.48
	IC r (Insular Cortex Right)	T(27)=-2.6
	PO l (Parietal Operculum Cortex Left)	T(27)=-3.68
	PO r (Parietal Operculum Cortex Right)	T(27)=-2.09
	PP l (Planum Polare Left)	T(27)=-3.19
	PP r (Planum Polare Right)	T(27)=-2.66
	PT l (Planum Temporale Left)	T(27)=-2.42
	PT r (Planum Temporale Right)	T(27)=-2.89
	SMA l (Juxtapositional Lobule Cortex	T(27)=-3.12
	SMA r (Juxtapositional Lobule Cortex	T(27)=-3.18
IC l (Insular Cortex Left)	PP l (Planum Polare Left)	T(27)=-3.45
	PP r (Planum Polare Right)	T(27)=-2.8
	PT l (Planum Temporale Left)	T(27)=-2.17
	PT r (Planum Temporale Right)	T(27)=-2.17
IC r (Insular Cortex Right)	PP l (Planum Polare Left)	T(27)=-4.15
	PP r (Planum Polare Right)	T(27)=-2.59
	PT l (Planum Temporale Left)	T(27)=-3.19
	PT r (Planum Temporale Right)	T(27)=-3.32
CO l (Central Opercular Cortex Left)	HG r (Heschl's Gyrus Right)	T(27)=-2.3
	IC l (Insular Cortex Left)	T(27)=-3.39
	IC r (Insular Cortex Right)	T(27)=-3.67
	PP l (Planum Polare Left)	T(27)=-3.01
	PP r (Planum Polare Right)	T(27)=-3.05
	PT l (Planum Temporale Left)	T(27)=-2.51
CO r (Central Opercular Cortex Right)	CO l (Central Opercular Cortex Left)	T(27)=-2.46
	HG r (Heschl's Gyrus Right)	T(27)=-2.27
	IC l (Insular Cortex Left)	T(27)=-5.9
	IC r (Insular Cortex Right)	T(27)=-6.65
	PO l (Parietal Operculum Cortex Left)	T(27)=-3.99
	PP l (Planum Polare Left)	T(27)=-5.07
	PP r (Planum Polare Right)	T(27)=-4.24
	PT l (Planum Temporale Left)	T(27)=-3.69
	PT r (Planum Temporale Right)	T(27)=-2.24
PO l (Parietal Operculum Cortex Left)	HG r (Heschl's Gyrus Right)	T(27)=-3.19
	IC l (Insular Cortex Left)	T(27)=-3.7
	IC r (Insular Cortex Right)	T(27)=-5.62
	PP l (Planum Polare Left)	T(27)=-2.61
	PP r (Planum Polare Right)	T(27)=-3.53
	PT l (Planum Temporale Left)	T(27)=-2.23
PO r (Parietal Operculum Cortex Right)	CO r (Central Opercular Cortex Right)	T(27)=-4.88
	HG r (Heschl's Gyrus Right)	T(27)=-4.92
	IC l (Insular Cortex Left)	T(27)=-3.36
	IC r (Insular Cortex Right)	T(27)=-4.52
	PP l (Planum Polare Left)	T(27)=-3.95
	PP r (Planum Polare Right)	T(27)=-4.23
	PT l (Planum Temporale Left)	T(27)=-2.42
	PT r (Planum Temporale Right)	T(27)=-2.76
pPaHC l (Parahippocampal Gyrus, posterior division Left)	PaCiG l (Paracingulate Gyrus Left)	T(27)=-4.4
	PaCiG r (Paracingulate Gyrus Right)	T(27)=-3.95
	SFG r (Superior Frontal Gyrus Right)	T(27)=-2.06
pPaHC r (Parahippocampal Gyrus, posterior division Right)	MidFG r (Middle Frontal Gyrus Right)	T(27)=-2.91
	PaCiG l (Paracingulate Gyrus Left)	T(27)=-3.56
	PaCiG r (Paracingulate Gyrus Right)	T(27)=-3.11
	SFG r (Superior Frontal Gyrus Right)	T(27)=-2.73
Ver3 (Vermis 3)	MidFG r (Middle Frontal Gyrus Right)	T(27)=-2.46
	PaCiG l (Paracingulate Gyrus Left)	T(27)=-2.15
	SFG r (Superior Frontal Gyrus Right)	T(27)=-2.19
HG l (Heschl's Gyrus Left)	PP l (Planum Polare Left)	T(27)=-3.42
HG r (Heschl's Gyrus Right)	PP l (Planum Polare Left)	T(27)=-3.72
	PT l (Planum Temporale Left)	T(27)=-2.72
	PT r (Planum Temporale Right)	T(27)=-2.68
PP r (Planum Polare Right)	HG l (Heschl's Gyrus Left)	T(27)=-2.73
	HG r (Heschl's Gyrus Right)	T(27)=-2.88
	PP l (Planum Polare Left)	T(27)=-3.86
	PT l (Planum Temporale Left)	T(27)=-4.27
	PT r (Planum Temporale Right)	T(27)=-3.89
PT l (Planum Temporale Left)	PP l (Planum Polare Left)	T(27)=-3.62
PT r (Planum Temporale Right)	PP l (Planum Polare Left)	T(27)=-4.7
	PT l (Planum Temporale Left)	T(27)=-2.82
SMA l (Juxtapositional Lobule Cortex -formerly Supplementary Motor Cortex- Left)	CO l (Central Opercular Cortex Left)	T(27)=-2.65
	CO r (Central Opercular Cortex Right)	T(27)=-3.66
	HG l (Heschl's Gyrus Left)	T(27)=-2.39
	HG r (Heschl's Gyrus Right)	T(27)=-2.51
	IC l (Insular Cortex Left)	T(27)=-3.34
	IC r (Insular Cortex Right)	T(27)=-3.8
	PO l (Parietal Operculum Cortex Left)	T(27)=-2.4
	PO r (Parietal Operculum Cortex Right)	T(27)=-2.14
	PP l (Planum Polare Left)	T(27)=-3.84
	PP r (Planum Polare Right)	T(27)=-3.61
	PT l (Planum Temporale Left)	T(27)=-2.93
	PT r (Planum Temporale Right)	T(27)=-2.33
SMA r (Juxtapositional Lobule Cortex -formerly Supplementary Motor Cortex- Right)	CO l (Central Opercular Cortex Left)	T(27)=-2.72
	CO r (Central Opercular Cortex Right)	T(27)=-2.96
	HG l (Heschl's Gyrus Left)	T(27)=-2.09
	HG r (Heschl's Gyrus Right)	T(27)=-2.37
	IC l (Insular Cortex Left)	T(27)=-3.22
	IC r (Insular Cortex Right)	T(27)=-3.51
	PO l (Parietal Operculum Cortex Left)	T(27)=-2.07
	PO r (Parietal Operculum Cortex Right)	T(27)=-2.16
	PP l (Planum Polare Left)	T(27)=-3.25
	PP r (Planum Polare Right)	T(27)=-3.03
	PT l (Planum Temporale Left)	T(27)=-3.03
	PT r (Planum Temporale Right)	T(27)=-2.45
Brain Stem	FP r (Frontal Pole Right)	T(27)=-4.04
	MidFG r (Middle Frontal Gyrus Right)	T(27)=-2.7
	PaCiG l (Paracingulate Gyrus Left)	T(27)=-3.5
	PaCiG r (Paracingulate Gyrus Right)	T(27)=-6.19
	SFG r (Superior Frontal Gyrus Right)	T(27)=-4.68
Cereb3 r (Cerebellum 3 Right)	PaCiG l (Paracingulate Gyrus Left)	T(27)=-2.14
	SFG r (Superior Frontal Gyrus Right)	T(27)=-2.12
Cereb9 l (Cerebellum 9 Left)	FP r (Frontal Pole Right)	T(27)=-3.35
	MidFG r (Middle Frontal Gyrus Right)	T(27)=-2.77
	PaCiG r (Paracingulate Gyrus Right)	T(27)=-3.23
	SFG r (Superior Frontal Gyrus Right)	T(27)=-3.3
Cereb9 r (Cerebellum 9 Right)	FP r (Frontal Pole Right)	T(27)=-2.51
	MidFG r (Middle Frontal Gyrus Right)	T(27)=-2.16
	PaCiG l (Paracingulate Gyrus Left)	T(27)=-2.43
	PaCiG r (Paracingulate Gyrus Right)	T(27)=-4.9
	SFG r (Superior Frontal Gyrus Right)	T(27)=-2.55

## Sheet: CONN_graph-theory
Network Graph-Theory second-level results
						Analysis threshold(p-value) : < 0.05 p-FDR corrected
Analysis Measure	ROI	beta	T	dof	p-unc	p-FDR
global efficiency	CO r	-0.06	-4.56	27	0.0001	0.01323
	AG l	0.07	4.11	27	0.000333	0.021961
local efficiency	IC l	-0.08	-4.68	27	7.2e-05	0.009507
	HG l	-0.08	-3.96	27	0.000498	0.032854
average path length	CO r	0.21	4.54	27	0.000104	0.013789
cost	CO r	-0.1	-4.46	27	0.000129	0.017043
betweenness centrality						-
clustering coefficient						-
degree						-

## Sheet: SPM
con18 > bvp13_volume
set		cluster				peak					coordinate
p	c	p(FWE-corr)	p(FDR-corr)	equiv k	p(unc)	p(FWE-corr)	p(FDR-corr)	T	equivZ	p(unc)	x {mm}	y {mm}	z {mm}
0.0199397	11	0.763248	0.590919	257	0.0615408	0.889804	0.869389	4.69353	3.95832	3.77386e-05	39	-36	-9	// Right Cerebrum // Temporal Lobe // Sub-Gyral // White Matter // undefined // undefined
		0.854112	0.590919	218	0.082222	0.960522	0.869389	4.50262	3.83625	6.24642e-05	-1.5	31.5	10.5	// Left Cerebrum // Limbic Lobe // Anterior Cingulate // White Matter // Corpus Callosum // undefined
		0.950942	0.592035	162	0.128774	0.97616	0.869389	4.42939	3.78854	7.57677e-05	18	-21	-19.5
		0.884857	0.590919	203	0.0923311	0.979513	0.869389	4.40922	3.77531	7.99034e-05	-19.5	-31.5	-9	// Left Cerebrum // Limbic Lobe // Parahippocampa Gyrus // White Matter // undefined // ParaHippocampal_L (aal3v1)
						1	0.869389	3.66477	3.26023	0.000556609	-27	-39	-4.5
		0.973898	0.592035	140	0.155727	0.992979	0.869389	4.28494	3.69298	0.000110819	31.5	-4.5	49.5	// Right Cerebrum // Frontal Lobe // Middle Frontal Gyrus // White Matter // undefined // Precentral_R (aal3v1)
						0.999998	0.869389	3.7651	3.33276	0.000429941	31.5	-13.5	52.5
		0.692957	0.590919	285	0.050436	0.998225	0.869389	4.15819	3.60753	0.000154563	58.5	-4.5	45	// Right Cerebrum // Frontal Lobe // Precentral Gyrus // Gray Matter // brodmann area 6 // Precentral_R (aal3v1)
						0.999853	0.869389	3.98318	3.48704	0.000244203	58.5	0	28.5
						0.999997	0.869389	3.78655	3.34814	0.000406773	60	-1.5	37.5
		0.982767	0.592035	128	0.17346	0.998706	0.869389	4.13272	3.59018	0.000165228	-43.5	7.5	-16.5	// Left Cerebrum // Temporal Lobe // Superior Temporal Gyrus // White Matter // undefined // Temporal_Pole_Sup_L (aal3v1)
		0.993226	0.620644	106	0.213346	0.999852	0.869389	3.9836	3.48733	0.000243936	24	-15	81
		0.854112	0.590919	218	0.082222	0.999965	0.869389	3.90125	3.42962	0.000302214	42	-57	19.5	// Right Cerebrum // Temporal Lobe // Superior Temporal Gyrus // Gray Matter // brodmann area 39 // Temporal_Mid_R (aal3v1)
		0.962485	0.592035	152	0.140233	0.999999	0.869389	3.71547	3.29701	0.000488603	46.5	-13.5	48	// Right Cerebrum // Frontal Lobe // Precentral Gyrus // White Matter // undefined // Precentral_R (aal3v1)
						1	0.869389	3.68222	3.27291	0.000532223	45	-16.5	37.5
		0.98685	0.592035	121	0.185011	0.999999	0.869389	3.71535	3.29692	0.000488763	12	-67.5	9	// Right Cerebrum // Limbic Lobe // Posterior Cingulate // Gray Matter // brodmann area 30 // Calcarine_R (aal3v1)
con18 < bvp13_volume
set		cluster				peak					coordinate
p	c	p(FWE-corr)	p(FDR-corr)	equiv k	p(unc)	p(FWE-corr)	p(FDR-corr)	T	equivZ	p(unc)	x {mm}	y {mm}	z {mm}
0.994996	1	0.703086	0.155607	281	0.0518689	0.683392	0.147377	5.01341	4.15565	1.62181e-05	22.5	19.5	64.5	// undefined // undefined // undefined // undefined // undefined // Frontal_Sup_2_R (aal3v1)
